# Supplementary material for: The Road to Recovery: A Two-Year Longitudinal Analysis of Mental Health Among University Students During and After the COVID-19 Pandemic
Source: Behav Sci (Basel). 2024 Nov 28;14(12):1146. doi: 10.3390/bs14121146 (PMC11673234; doi:10.3390/bs14121146)
Supplement: Supplementary file 1 [file behavsci-14-01146-s001.zip]

Archive with 1 entries (1 files):
- behavsci-3262268-supplementary.pdf
